# Supplementary material for: ﻿Sinoseneciopingwuensis (Asteraceae, Senecioneae), a new species from northern Sichuan, China
Source: PhytoKeys. 2023 Jan 12;218:109–16. doi: 10.3897/phytokeys.218.97485 (PMC9853224; doi:10.3897/phytokeys.218.97485)
Supplement: XML Treatment for Sinosenecio pingwuensis [file phytokeys.218.97485-treatment1.xml]

<!DOCTYPE tp:taxon-treatment
  PUBLIC "-//TaxonX//DTD Taxonomic Treatment Publishing DTD v0 20100105//EN" "tax-treatment-NSO.dtd">
<tp:taxon-treatment xmlns:tp="http://www.plazi.org/taxpub"><tp:treatment-meta><kwd-group><label>Taxon classification</label><kwd>
              <named-content content-type="kingdom">Plantae</named-content>
            </kwd><kwd>
              <named-content content-type="order">Asterales</named-content>
            </kwd><kwd>
              <named-content content-type="family">Asteraceae</named-content>
            </kwd></kwd-group><mixed-citation publication-type="journal"><person-group><name><surname>Su</surname><given-names>Xiu-Jiang</given-names></name><name><surname>Fei</surname><given-names>Wen-Qun</given-names></name><name><surname>Zhao</surname><given-names>Ding</given-names></name><name><surname>Liu</surname><given-names>Ying</given-names></name><name><surname>Yang</surname><given-names>Qin-Er</given-names></name></person-group><article-title>﻿<italic><tp:taxon-name><tp:taxon-name-part taxon-name-part-type="genus" reg="Sinosenecio">Sinosenecio</tp:taxon-name-part><tp:taxon-name-part taxon-name-part-type="species" reg="pingwuensis">pingwuensis</tp:taxon-name-part></tp:taxon-name></italic> (<tp:taxon-name><tp:taxon-name-part taxon-name-part-type="family">Asteraceae</tp:taxon-name-part></tp:taxon-name>, <tp:taxon-name><tp:taxon-name-part taxon-name-part-type="tribe">Senecioneae</tp:taxon-name-part></tp:taxon-name>), a new species from northern Sichuan, China</article-title><source>PhytoKeys</source><day>12</day><month>01</month><year>2023</year><volume>218</volume><fpage>109</fpage><lpage>116</lpage><pub-id pub-id-type="doi">10.3897/phytokeys.218.97485</pub-id></mixed-citation></tp:treatment-meta><tp:nomenclature><label>﻿</label><tp:taxon-name>
            <object-id xmlns:xlink="http://www.w3.org/1999/xlink" content-type="arpha" xlink:type="simple">4DCDA901-014E-5547-B2F3-6D5FA083C4CB</object-id>
            <tp:taxon-name-part taxon-name-part-type="genus" reg="Sinosenecio">Sinosenecio</tp:taxon-name-part>
            <tp:taxon-name-part taxon-name-part-type="species" reg="pingwuensis">pingwuensis</tp:taxon-name-part>
            <object-id xmlns:xlink="http://www.w3.org/1999/xlink" content-type="ipni" xlink:type="simple">urn:lsid:ipni.org:names:77311810-1</object-id>
          </tp:taxon-name><tp:taxon-authority>Xiu J.Su, W.Q.Fei, Ying Liu &amp; Q.E.Yang</tp:taxon-authority><tp:taxon-status xmlns:xlink="http://www.w3.org/1999/xlink" xlink:type="simple">sp. nov.</tp:taxon-status><xref ref-type="fig" rid="F1">Figs 1</xref><xref ref-type="fig" rid="F2">, 2</xref><xref ref-type="fig" rid="F3">, 3</xref></tp:nomenclature><tp:treatment-sec sec-type="material" id="SECID0E4EAC"><title>Type.</title><p>China. Sichuan province: Pingwu county, Huya town, Xuebaoding National Nature Reserve, on moist rocky cliffs in valley, alt. ca. 2300 m, 6 June 2022, <italic>W. Q. Fei &amp; J. Li 562</italic> (holotype: IBSC; isotypes: CDBI, PE, SYS). Fig. <xref ref-type="fig" rid="F3">3</xref>.</p><fig id="F3" position="float" orientation="portrait"><object-id xmlns:xlink="http://www.w3.org/1999/xlink" content-type="doi" xlink:type="simple">10.3897/phytokeys.218.97485.figure3</object-id><object-id xmlns:xlink="http://www.w3.org/1999/xlink" content-type="arpha" xlink:type="simple">222993ED-34BD-5FA5-858C-E16957FCEA92</object-id><label>Figure 3.</label><caption><p>Holotype sheet of <italic><tp:taxon-name><tp:taxon-name-part taxon-name-part-type="genus" reg="Sinosenecio">Sinosenecio</tp:taxon-name-part><tp:taxon-name-part taxon-name-part-type="species" reg="pingwuensis">pingwuensis</tp:taxon-name-part></tp:taxon-name></italic> sp. nov.</p></caption><graphic xmlns:xlink="http://www.w3.org/1999/xlink" xlink:href="phytokeys-218-109_article-97485__-g003.jpg" position="float" orientation="portrait" xlink:type="simple" id="oo_794720.jpg"><uri content-type="original_file" xlink:type="simple">https://binary.pensoft.net/fig/794720</uri></graphic></fig></tp:treatment-sec><tp:treatment-sec sec-type="diagnosis" id="SECID0EBGAC"><title>Diagnosis.</title><p><italic><tp:taxon-name><tp:taxon-name-part taxon-name-part-type="genus" reg="Sinosenecio">Sinosenecio</tp:taxon-name-part><tp:taxon-name-part taxon-name-part-type="species" reg="pingwuensis">pingwuensis</tp:taxon-name-part></tp:taxon-name></italic> is distinguished in the genus by having leathery, glabrous, ovate or ovate-oblong leaves often pinnately-veined and solitary capitula 2.3–4.3 cm in diameter.</p></tp:treatment-sec><tp:treatment-sec sec-type="description" id="SECID0ESGAC"><title>Description.</title><p>Scapigerous herbs. Rhizomes 2–5 mm in diameter, clad in persistent petiole bases; collar densely sericeous-villous. Stems 1 or 2, erect, scapiform, 11–20 cm tall, simple, purplish, sparsely pubescent, more densely so at base and in upper part below the capitulum, sometimes glabrescent in the middle part. Leaves radical, rosulate, long petiolate; petioles 3.3–10 cm long, basally expanded, sparsely villous or pubescent, densely so at base, often glabrescent in the middle and upper parts; blades ovate or ovate-oblong, rarely broadly ovate, 1–4.5 × 0.9–3 cm, leathery, abaxially purplish, adaxially green or dark green, glabrous on both sides, palmately 5–7-veined or pinnately-veined due to some of the main veins arising from the mid-rib above the base, veins conspicuous adaxially, ± raised abaxially, margin dentate, rarely mucronulate, base truncate, rounded or cuneate, apex acute or obtuse. Capitula terminal, solitary, radiating, 2.3–4.3 cm in diameter; scape often bearing 2–6 sessile, linear bracts 4–16 mm long in the middle and upper parts, rarely the lowest one with petiole 1–3 cm long. Involucres campanulate, 7–9 × 5.5–7.5 mm, ecalyculate; phyllaries 8–13, ovate-oblong to linear-oblong, 1.5–3.5 mm wide, herbaceous, sparsely pubescent with blackish purple hairs in the middle and at base, sometimes glabrescent, margin scarious, apically purplish, ciliate, acuminate. Ray florets 11–13; corolla tube 2–3 mm long, glabrous; lamina yellow, oblong, 14–17 × 2–3 mm, 4–7-veined, apically 3-denticulate. Disc florets 33–55; corolla yellow, ca. 6 mm long, with ca. 3 mm long tube and funnelform campanulate limb; lobes ovate-oblong, ca. 1 mm long, apically acuminate. Anthers oblong, ca. 2 mm long, basally obtuse. Style branches 0.5 mm long, recurved, apically truncate, papillose. Achenes cylindrical, ca. 2.5 mm long (immature), smooth, glabrous, ribbed. Pappus white, 5–6 mm long.</p></tp:treatment-sec><tp:treatment-sec sec-type="description" id="SECID0EXGAC"><title>Floral micromorphological characters and achene surface features.</title><p>The filament collar of stamens in <italic><tp:taxon-name><tp:taxon-name-part taxon-name-part-type="genus" reg="Sinosenecio">Sinosenecio</tp:taxon-name-part><tp:taxon-name-part taxon-name-part-type="species" reg="pingwuensis">pingwuensis</tp:taxon-name-part></tp:taxon-name></italic> consists of uniformly-sized cells (Fig. <xref ref-type="fig" rid="F4">4A</xref>) and the anther endothecial cell wall thickenings are strictly polar (Fig. <xref ref-type="fig" rid="F4">4B</xref>). The achene is glabrous and smooth (Fig. <xref ref-type="fig" rid="F4">4C</xref>).</p><fig id="F4" position="float" orientation="portrait"><object-id xmlns:xlink="http://www.w3.org/1999/xlink" content-type="doi" xlink:type="simple">10.3897/phytokeys.218.97485.figure4</object-id><object-id xmlns:xlink="http://www.w3.org/1999/xlink" content-type="arpha" xlink:type="simple">847BE131-EA7A-596A-92F6-EAEE3AD1663B</object-id><label>Figure 4.</label><caption><p>Two floral micromorphological characters (<bold>A, B</bold>) and achene surface feature (<bold>C</bold>) of <italic><tp:taxon-name><tp:taxon-name-part taxon-name-part-type="genus" reg="Sinosenecio">Sinosenecio</tp:taxon-name-part><tp:taxon-name-part taxon-name-part-type="species" reg="pingwuensis">pingwuensis</tp:taxon-name-part></tp:taxon-name></italic> sp. nov. <bold>A</bold> uniformly-sized cells of filament collar of stamens <bold>B</bold> strictly polar anther endothecial cell wall thickenings <bold>C</bold> smooth achene surface. All from <italic>W.Q. Fei &amp; J. Li 562</italic> (IBSC, SYS) from Pingwu county in northern Sichuan province, China.</p></caption><graphic xmlns:xlink="http://www.w3.org/1999/xlink" xlink:href="phytokeys-218-109_article-97485__-g004.jpg" position="float" orientation="portrait" xlink:type="simple" id="oo_794721.jpg"><uri content-type="original_file" xlink:type="simple">https://binary.pensoft.net/fig/794721</uri></graphic></fig></tp:treatment-sec><tp:treatment-sec sec-type="phenology" id="SECID0EYIAC"><title>Phenology.</title><p>Flowering in June; fruiting in July.</p></tp:treatment-sec><tp:treatment-sec sec-type="etymology" id="SECID0E4IAC"><title>Etymology.</title><p>The specific epithet, “<italic>pingwuensis</italic>”, refers to the type locality of the new species, i.e. Pingwu county in northern Sichuan, China.</p></tp:treatment-sec><tp:treatment-sec sec-type="distribution" id="SECID0EFJAC"><title>Distribution and habitat.</title><p><italic><tp:taxon-name><tp:taxon-name-part taxon-name-part-type="genus" reg="Sinosenecio">Sinosenecio</tp:taxon-name-part><tp:taxon-name-part taxon-name-part-type="species" reg="pingwuensis">pingwuensis</tp:taxon-name-part></tp:taxon-name></italic> is currently known only from its type locality, i.e. Pingwu county in northern Sichuan, China (Fig. <xref ref-type="fig" rid="F5">5</xref>). It grows on moist rocky cliffs along stream sides in a valley at an altitude of ca. 2300 m above sea level.</p><fig id="F5" position="float" orientation="portrait"><object-id xmlns:xlink="http://www.w3.org/1999/xlink" content-type="doi" xlink:type="simple">10.3897/phytokeys.218.97485.figure5</object-id><object-id xmlns:xlink="http://www.w3.org/1999/xlink" content-type="arpha" xlink:type="simple">9C61BA70-38E2-54BA-A339-7BAB27F08C91</object-id><label>Figure 5.</label><caption><p>Distribution of <italic><tp:taxon-name><tp:taxon-name-part taxon-name-part-type="genus" reg="Sinosenecio">Sinosenecio</tp:taxon-name-part><tp:taxon-name-part taxon-name-part-type="species" reg="pingwuensis">pingwuensis</tp:taxon-name-part></tp:taxon-name></italic> sp. nov. (black square).</p></caption><graphic xmlns:xlink="http://www.w3.org/1999/xlink" xlink:href="phytokeys-218-109_article-97485__-g005.jpg" position="float" orientation="portrait" xlink:type="simple" id="oo_794722.jpg"><uri content-type="original_file" xlink:type="simple">https://binary.pensoft.net/fig/794722</uri></graphic></fig></tp:treatment-sec><tp:treatment-sec sec-type="conservation status" id="SECID0ESKAC"><title>Conservation status.</title><p>The currently only known population of <italic><tp:taxon-name><tp:taxon-name-part taxon-name-part-type="genus" reg="Sinosenecio">Sinosenecio</tp:taxon-name-part><tp:taxon-name-part taxon-name-part-type="species" reg="pingwuensis">pingwuensis</tp:taxon-name-part></tp:taxon-name></italic> at the type locality comprises ca. 80 individuals growing on rocky cliffs. They are scattered within ca. 1 km along a valley. Although the population is located in the Xuebaoding National Nature Reserve, some human activities, road building in particular, may destroy the habitat of the population and, thus, severely affect the survival of this species. According to the IUCN Red List Categories and Criteria (<xref ref-type="bibr" rid="B3">IUCN 2012</xref>), the new species should be categorised as Critically Endangered (<abbrev xmlns:xlink="http://www.w3.org/1999/xlink" xlink:title="Critically Endangered" id="ABBRID0EHLAC" xlink:type="simple">CR</abbrev>).</p></tp:treatment-sec><tp:treatment-sec sec-type="notes" id="SECID0ELLAC"><title>Notes.</title><p>The genus <italic><tp:taxon-name><tp:taxon-name-part taxon-name-part-type="genus" reg="Sinosenecio">Sinosenecio</tp:taxon-name-part></tp:taxon-name></italic>, as defined by <xref ref-type="bibr" rid="B1">Chen et al. (2011)</xref>, comprises two major species assemblages with different configurations of anther endothecial cell wall thickenings (polar and radial vs. strictly polar), different base chromosome numbers (<italic>x</italic> = 24, rarely 13 vs. <italic>x</italic> = 30) and different geographical distributions (central and southern China vs. areas largely surrounding the Sichuan basin in south-western China) (<xref ref-type="bibr" rid="B4">Liu 2010</xref>; <xref ref-type="bibr" rid="B5">Liu and Yang 2011a</xref>, <xref ref-type="bibr" rid="B6">b</xref>, <xref ref-type="bibr" rid="B7">2012</xref>; <xref ref-type="bibr" rid="B8">Liu et al. 2019</xref>; <xref ref-type="bibr" rid="B10">Zou et al. 2020</xref>; <xref ref-type="bibr" rid="B2">Chen et al. 2022</xref>; <xref ref-type="bibr" rid="B9">Peng et al. 2022</xref>). Judging from its strictly polar anther endothecial cell wall thickenings and its occurrence only in Pingwu county at the northern margin of the Sichuan basin, <italic><tp:taxon-name><tp:taxon-name-part taxon-name-part-type="genus" reg="Sinosenecio">S.</tp:taxon-name-part><tp:taxon-name-part taxon-name-part-type="species" reg="pingwuensis">pingwuensis</tp:taxon-name-part></tp:taxon-name></italic> should belong to the latter assemblage, in which 14 species are currently recognised, including <italic><tp:taxon-name><tp:taxon-name-part taxon-name-part-type="genus" reg="Sinosenecio">S.</tp:taxon-name-part><tp:taxon-name-part taxon-name-part-type="species" reg="homogyniphyllus">homogyniphyllus</tp:taxon-name-part></tp:taxon-name></italic> (Cumm.) B. Nord., the type species of <italic><tp:taxon-name><tp:taxon-name-part taxon-name-part-type="genus" reg="Sinosenecio">Sinosenecio</tp:taxon-name-part></tp:taxon-name></italic> (<xref ref-type="bibr" rid="B4">Liu 2010</xref>; <xref ref-type="bibr" rid="B1">Chen et al. 2011</xref>; <xref ref-type="bibr" rid="B2">Chen et al. 2022</xref>). Regrettably, we have been unable to check the chromosome number of <italic><tp:taxon-name><tp:taxon-name-part taxon-name-part-type="genus" reg="Sinosenecio">S.</tp:taxon-name-part><tp:taxon-name-part taxon-name-part-type="species" reg="pingwuensis">pingwuensis</tp:taxon-name-part></tp:taxon-name></italic> due to our failure in transplanting living plants to obtain actively growing roots for squashing. From its configuration of strictly polar anther endothecial cell wall thickenings, <italic><tp:taxon-name><tp:taxon-name-part taxon-name-part-type="genus" reg="Sinosenecio">S.</tp:taxon-name-part><tp:taxon-name-part taxon-name-part-type="species" reg="pingwuensis">pingwuensis</tp:taxon-name-part></tp:taxon-name></italic> should have a somatic chromosome number (2<italic>n</italic>), based on <italic>x</italic> = 30, very likely 2<italic>n</italic> = 60, the commonest somatic chromosome number in this assemblage (<xref ref-type="bibr" rid="B5">Liu and Yang 2011a</xref>). In <italic><tp:taxon-name><tp:taxon-name-part taxon-name-part-type="genus" reg="Sinosenecio">Sinosenecio</tp:taxon-name-part></tp:taxon-name></italic>, the strictly polar anther endothecial cell wall thickenings correlate well with the base chromosome number of <italic>x</italic> = 30 (<xref ref-type="bibr" rid="B4">Liu 2010</xref>; <xref ref-type="bibr" rid="B5">Liu and Yang 2011a</xref>, <xref ref-type="bibr" rid="B6">b</xref>).</p><p>In the same valley where <italic><tp:taxon-name><tp:taxon-name-part taxon-name-part-type="genus" reg="Sinosenecio">Sinosenecio</tp:taxon-name-part><tp:taxon-name-part taxon-name-part-type="species" reg="pingwuensis">pingwuensis</tp:taxon-name-part></tp:taxon-name></italic> occurs, we discovered another hitherto undescribed species of <italic><tp:taxon-name><tp:taxon-name-part taxon-name-part-type="genus" reg="Sinosenecio">Sinosenecio</tp:taxon-name-part></tp:taxon-name></italic>. This species and <italic><tp:taxon-name><tp:taxon-name-part taxon-name-part-type="genus" reg="Sinosenecio">S.</tp:taxon-name-part><tp:taxon-name-part taxon-name-part-type="species" reg="pingwuensis">pingwuensis</tp:taxon-name-part></tp:taxon-name></italic> should belong to the same species assemblage of the genus. Both prefer shaded and moist microhabitat and grow on rocky cliffs. Although they do not grow strictly in the same community, some individuals of them are less than 100 m away from each other and they begin to flower at the same time (in June). We did not observe, however, any morphologically putative hybrids between them. This is probably due to isolation via intrinsic post-zygotic barriers. We will report this undescribed species elsewhere.</p></tp:treatment-sec><tp:treatment-sec><!--Section generated to contain objects referenced in tp:taxon-treatment.--><fig id="F1" position="float" orientation="portrait"><object-id xmlns:xlink="http://www.w3.org/1999/xlink" content-type="doi" xlink:type="simple">10.3897/phytokeys.218.97485.figure1</object-id><object-id xmlns:xlink="http://www.w3.org/1999/xlink" content-type="arpha" xlink:type="simple">6BF74AFE-41C3-5396-8254-E7F0272E015F</object-id><label>Figure 1.</label><caption><p><italic><tp:taxon-name><tp:taxon-name-part taxon-name-part-type="genus" reg="Sinosenecio">Sinosenecio</tp:taxon-name-part><tp:taxon-name-part taxon-name-part-type="species" reg="pingwuensis">pingwuensis</tp:taxon-name-part></tp:taxon-name></italic> sp. nov. in the wild (China, Sichuan province, Pingwu county, the type locality) <bold>A, B</bold> habitat <bold>C–E</bold> habitat and habit <bold>F</bold> habit. Photographed by W.Q. Fei.</p></caption><graphic xmlns:xlink="http://www.w3.org/1999/xlink" xlink:href="phytokeys-218-109_article-97485__-g001.jpg" position="float" orientation="portrait" xlink:type="simple" id="oo_794718.jpg"><uri content-type="original_file" xlink:type="simple">https://binary.pensoft.net/fig/794718</uri></graphic></fig><fig id="F2" position="float" orientation="portrait"><object-id xmlns:xlink="http://www.w3.org/1999/xlink" content-type="doi" xlink:type="simple">10.3897/phytokeys.218.97485.figure2</object-id><object-id xmlns:xlink="http://www.w3.org/1999/xlink" content-type="arpha" xlink:type="simple">D7E40DE3-E57B-5C49-98A0-A6713F8DBD5F</object-id><label>Figure 2.</label><caption><p><italic><tp:taxon-name><tp:taxon-name-part taxon-name-part-type="genus" reg="Sinosenecio">Sinosenecio</tp:taxon-name-part><tp:taxon-name-part taxon-name-part-type="species" reg="pingwuensis">pingwuensis</tp:taxon-name-part></tp:taxon-name></italic> sp. nov. in the wild (China, Sichuan province, Pingwu county, the type locality) <bold>A</bold> roots <bold>B</bold> portion of stem <bold>C</bold> radical leaves (adaxial side) <bold>D</bold> radical leaves (abaxial side) <bold>E</bold> radical leaf (left: adaxial side; right: abaxial side) <bold>F</bold> bracts on the scape <bold>G</bold> close-up of capitulum <bold>H</bold> capitulum (lateral view) and portion of scape <bold>I</bold> capitulum (top view) <bold>J</bold> phyllaries (adaxial side) <bold>K</bold> phyllaries (abaxial side) <bold>L</bold> ray florets <bold>M</bold> disc florets. Photographed by W.Q. Fei.</p></caption><graphic xmlns:xlink="http://www.w3.org/1999/xlink" xlink:href="phytokeys-218-109_article-97485__-g002.jpg" position="float" orientation="portrait" xlink:type="simple" id="oo_794719.jpg"><uri content-type="original_file" xlink:type="simple">https://binary.pensoft.net/fig/794719</uri></graphic></fig></tp:treatment-sec><ref-list><ref id="B3"><mixed-citation xmlns:xlink="http://www.w3.org/1999/xlink" xlink:type="simple">IUCN (<year>2012</year>) IUCN Red List Categories and Criteria: Version 3.1. 2<sup>nd</sup> edn. Gland, Switzerland and Cambridge, UK, 1–32.</mixed-citation></ref><ref id="B1"><mixed-citation xmlns:xlink="http://www.w3.org/1999/xlink" xlink:type="simple"><person-group><name name-style="western"><surname>Chen</surname><given-names>YL</given-names></name><name name-style="western"><surname>Liu</surname><given-names>Y</given-names></name><name name-style="western"><surname>Yang</surname><given-names>QE</given-names></name><name name-style="western"><surname>Nordenstam</surname><given-names>B</given-names></name><name name-style="western"><surname>Jeffrey</surname><given-names>C</given-names></name></person-group> (<year>2011</year>) <article-title><italic><tp:taxon-name><tp:taxon-name-part taxon-name-part-type="genus">Sinosenecio</tp:taxon-name-part></tp:taxon-name></italic> B. Nordenstam.</article-title> In: <person-group><name name-style="western"><surname>Wu</surname><given-names>ZY</given-names></name><name name-style="western"><surname>Raven</surname><given-names>PH</given-names></name><name name-style="western"><surname>Hong</surname><given-names>DY</given-names></name></person-group> (<role>Eds</role>) <issue-title>Flora of China Vol.</issue-title><source>20–21. Science Press, Beijing</source>, <fpage>464</fpage>–<lpage>481</lpage>.</mixed-citation></ref><ref id="B4"><mixed-citation xmlns:xlink="http://www.w3.org/1999/xlink" xlink:type="simple"><person-group><name name-style="western"><surname>Liu</surname><given-names>Y</given-names></name></person-group> (<year>2010</year>) Systematics of the genus <italic><tp:taxon-name><tp:taxon-name-part taxon-name-part-type="genus">Sinosenecio</tp:taxon-name-part></tp:taxon-name></italic> B. Nord. (<tp:taxon-name><tp:taxon-name-part taxon-name-part-type="family">Asteraceae</tp:taxon-name-part></tp:taxon-name>). Ph.D. thesis, Institute of Botany, Chinese Academy of Sciences, Beijing, 1–277.</mixed-citation></ref><ref id="B5"><mixed-citation xmlns:xlink="http://www.w3.org/1999/xlink" xlink:type="simple"><person-group><name name-style="western"><surname>Liu</surname><given-names>Y</given-names></name><name name-style="western"><surname>Yang</surname><given-names>QE</given-names></name></person-group> (<year>2011a</year>) Cytology and its systematic implications in <italic><tp:taxon-name><tp:taxon-name-part taxon-name-part-type="genus">Sinosenecio</tp:taxon-name-part></tp:taxon-name></italic> (<tp:taxon-name><tp:taxon-name-part taxon-name-part-type="tribe">Senecioneae</tp:taxon-name-part></tp:taxon-name>-<tp:taxon-name><tp:taxon-name-part taxon-name-part-type="family">Asteraceae</tp:taxon-name-part></tp:taxon-name>) and two closely related genera. Plant Systematics and Evolution 291(1): 7–24. ﻿<ext-link xlink:type="simple" ext-link-type="doi" xlink:href="10.1007/s00606-010-0365-3﻿">https://doi.org/10.1007/s00606-010-0365-3﻿</ext-link></mixed-citation></ref><ref id="B6"><mixed-citation xmlns:xlink="http://www.w3.org/1999/xlink" xlink:type="simple"><person-group><name name-style="western"><surname>Liu</surname><given-names>Y</given-names></name><name name-style="western"><surname>Yang</surname><given-names>QE</given-names></name></person-group> (<year>2011b</year>) Floral micromorphology and its systematic implications in the genus <italic><tp:taxon-name><tp:taxon-name-part taxon-name-part-type="genus">Sinosenecio</tp:taxon-name-part></tp:taxon-name></italic> (<tp:taxon-name><tp:taxon-name-part taxon-name-part-type="tribe">Senecioneae</tp:taxon-name-part></tp:taxon-name>-<tp:taxon-name><tp:taxon-name-part taxon-name-part-type="family">Asteraceae</tp:taxon-name-part></tp:taxon-name>). Plant Systematics and Evolution 291(3–4): 243–256. ﻿<ext-link xlink:type="simple" ext-link-type="doi" xlink:href="10.1007/s00606-010-0385-z﻿">https://doi.org/10.1007/s00606-010-0385-z﻿</ext-link></mixed-citation></ref><ref id="B7"><mixed-citation xmlns:xlink="http://www.w3.org/1999/xlink" xlink:type="simple"><person-group><name name-style="western"><surname>Liu</surname><given-names>Y</given-names></name><name name-style="western"><surname>Yang</surname><given-names>QE</given-names></name></person-group> (<year>2012</year>) <article-title><italic><tp:taxon-name><tp:taxon-name-part taxon-name-part-type="genus">Sinosenecio</tp:taxon-name-part><tp:taxon-name-part taxon-name-part-type="species">jiangxiensis</tp:taxon-name-part></tp:taxon-name></italic> (<tp:taxon-name><tp:taxon-name-part taxon-name-part-type="family">Asteraceae</tp:taxon-name-part></tp:taxon-name>), a new species from Jiangxi, China.</article-title><source>Botanical Studies (Taipei, Taiwan)</source><volume>53</volume>(<issue>3</issue>): <fpage>401</fpage>–<lpage>414</lpage>.</mixed-citation></ref><ref id="B8"><mixed-citation xmlns:xlink="http://www.w3.org/1999/xlink" xlink:type="simple"><person-group><name name-style="western"><surname>Liu</surname><given-names>Y</given-names></name><name name-style="western"><surname>Xu</surname><given-names>Y</given-names></name><name name-style="western"><surname>Yang</surname><given-names>QE</given-names></name></person-group> (<year>2019</year>) <italic><tp:taxon-name><tp:taxon-name-part taxon-name-part-type="genus">Sinosenecio</tp:taxon-name-part><tp:taxon-name-part taxon-name-part-type="species">peltatus</tp:taxon-name-part></tp:taxon-name></italic> (<tp:taxon-name><tp:taxon-name-part taxon-name-part-type="family">Asteraceae</tp:taxon-name-part></tp:taxon-name>, <tp:taxon-name><tp:taxon-name-part taxon-name-part-type="tribe">Senecioneae</tp:taxon-name-part></tp:taxon-name>), a remarkably distinctive new species from Guangdong, China. Phytotaxa 406(3): 206–212. ﻿<ext-link xlink:type="simple" ext-link-type="doi" xlink:href="10.11646/phytotaxa.406.3.7﻿">https://doi.org/10.11646/phytotaxa.406.3.7﻿</ext-link></mixed-citation></ref><ref id="B10"><mixed-citation xmlns:xlink="http://www.w3.org/1999/xlink" xlink:type="simple"><person-group><name name-style="western"><surname>Zou</surname><given-names>CY</given-names></name><name name-style="western"><surname>Liu</surname><given-names>Y</given-names></name><name name-style="western"><surname>Liu</surname><given-names>Y</given-names></name></person-group> (<year>2020</year>) <italic><tp:taxon-name><tp:taxon-name-part taxon-name-part-type="genus">Sinosenecio</tp:taxon-name-part><tp:taxon-name-part taxon-name-part-type="species">ovatifolius</tp:taxon-name-part></tp:taxon-name></italic> (<tp:taxon-name><tp:taxon-name-part taxon-name-part-type="family">Asteraceae</tp:taxon-name-part></tp:taxon-name>), a new species from Guangxi, China. Phytotaxa 460(2): 149–159. ﻿<ext-link xlink:type="simple" ext-link-type="doi" xlink:href="10.11646/phytotaxa.460.2.5﻿">https://doi.org/10.11646/phytotaxa.460.2.5﻿</ext-link></mixed-citation></ref><ref id="B2"><mixed-citation xmlns:xlink="http://www.w3.org/1999/xlink" xlink:type="simple"><person-group><name name-style="western"><surname>Chen</surname><given-names>B</given-names></name><name name-style="western"><surname>Liu</surname><given-names>Y</given-names></name><name name-style="western"><surname>Luo</surname><given-names>JX</given-names></name><name name-style="western"><surname>Wang</surname><given-names>Q</given-names></name><name name-style="western"><surname>Yang</surname><given-names>QE</given-names></name></person-group> (<year>2022</year>) <italic><tp:taxon-name><tp:taxon-name-part taxon-name-part-type="genus">Sinosenecio</tp:taxon-name-part><tp:taxon-name-part taxon-name-part-type="species">jiuzhaigouensis</tp:taxon-name-part></tp:taxon-name></italic> (<tp:taxon-name><tp:taxon-name-part taxon-name-part-type="family">Asteraceae</tp:taxon-name-part></tp:taxon-name>, <tp:taxon-name><tp:taxon-name-part taxon-name-part-type="tribe">Senecioneae</tp:taxon-name-part></tp:taxon-name>), a new species from Sichuan, China. Phytotaxa 544(3): 289–294. ﻿<ext-link xlink:type="simple" ext-link-type="doi" xlink:href="10.11646/phytotaxa.544.3.3﻿">https://doi.org/10.11646/phytotaxa.544.3.3﻿</ext-link></mixed-citation></ref><ref id="B9"><mixed-citation xmlns:xlink="http://www.w3.org/1999/xlink" xlink:type="simple"><person-group><name name-style="western"><surname>Peng</surname><given-names>JY</given-names></name><name name-style="western"><surname>Zhang</surname><given-names>DG</given-names></name><name name-style="western"><surname>Deng</surname><given-names>T</given-names></name><name name-style="western"><surname>Huang</surname><given-names>XH</given-names></name><name name-style="western"><surname>Chen</surname><given-names>JT</given-names></name><name name-style="western"><surname>Meng</surname><given-names>Y</given-names></name><name name-style="western"><surname>Wang</surname><given-names>Y</given-names></name><name name-style="western"><surname>Zhou</surname><given-names>Q</given-names></name></person-group> (<year>2022</year>) <italic><tp:taxon-name><tp:taxon-name-part taxon-name-part-type="genus">Sinosenecio</tp:taxon-name-part><tp:taxon-name-part taxon-name-part-type="species">yangii</tp:taxon-name-part></tp:taxon-name></italic> (<tp:taxon-name><tp:taxon-name-part taxon-name-part-type="family">Asteraceae</tp:taxon-name-part></tp:taxon-name>), a new species from Guizhou, China. PhytoKeys 210(34): 1–13. ﻿<ext-link xlink:type="simple" ext-link-type="doi" xlink:href="10.3897/phytokeys.5555.89480﻿">https://doi.org/10.3897/phytokeys.5555.89480﻿</ext-link></mixed-citation></ref></ref-list></tp:taxon-treatment>
